# Supplementary material for: The Surveillance After Extremity Tumor Surgery (SAFETY) Pilot International Multi-Center Randomized Controlled Trial
Source: Curr Oncol. 2025 Dec 4;32(12):686. doi: 10.3390/curroncol32120686 (PMC12731459; doi:10.3390/curroncol32120686)
Supplement: Supplementary file 1 [file curroncol-32-00686-s001.zip]

Archive with 1 entries (1 files):
- curroncol-3932213-supplementary.pdf
